# Supplementary material for: Feasibility of Compliant Flooring in Long-Term Care: Results from a Stakeholder Symposium
Source: Can J Aging. 2018 Mar;37(1):84–94. doi: 10.1017/S0714980817000551 (PMC5851049; doi:10.1017/S0714980817000551)
Supplement: Supplementary file 1 [file S0714980817000551sup001.zip]

Archive with 2 entries (2 files):
- S0714980817000551sup001.docx
- S0714980817000551sup002.docx
